# Supplementary material for: Characterization of FMR1 Repeat Expansion and Intragenic Variants by Indirect Sequence Capture
Source: Front Genet. 2021 Sep 27;12:743230. doi: 10.3389/fgene.2021.743230 (PMC8504923; doi:10.3389/fgene.2021.743230)
Supplement: Supplementary file 2 [file Data_Sheet_2.xlsx]

## Sheet: Table_S1
Supplementary Table S1	Sequencing statistics of Xdrop-enriched samples
Sample ID	Replicate	DNA Extraction method	Platform	FMR1 fold enrichment (qPCR)	Total number of reads	Average coverage whole genome	Number of reads on FMR1	Average coverage FMR1	FMR1 fold enrichment (sequencing)	Average read length (bp)	Average primary alignment length (bp)
VR1_2	R1	Circ. UHWM	Illumina	526	5415100	0.24	17052	58.7	244.583	150	141
VR1_2	R2			177	9326448	0.36	33272	114.05	316.806	150	133
VR1_2	R3			107	10768514	0.48	17841	62.13	129.438	150	142
VR195	R1	Circ. UHWM	Illumina	5841	8010116	0.36	70632	252.86	702.389	150	145
VR195	R2			171	5772578	0.25	12160	38.48	153.92	150	134
VR195	R3			1140	6847726	0.27	90862	293.16	1085.78	150	134
VR14_1	R1	MN	Illumina	74	1053500	0.04	3996	11.3	282.5	150	130
VR14_2	R1	MN	Illumina	224	7157364	0.3	52958	163.25	544.167	150	133
VR00	R1	Circ. HWM	Illumina	20	5072802	0.11	17711	45.66	415.091	150	90
VR00	R2			267	3514830	0.15	8089	27.43	182.867	150	139
VR193	R1	Circ. HWM	Illumina	477	3789162	0.17	21706	77.02	453.059	150	144
VR193	R2			0	6050086	0.2	42670	105.07	525.35	150	109
VR193	R3			47	4335132	0.13	29506	79.89	614.538	150	108
VR193	R4			433	4647080	0.21	15821	54.62	260.095	150	141
VR193	R5			868	4674718	0.19	20480	66.8	351.579	150	136
VR223	R1	Circ. HWM	Illumina	1901	5453732	0.2	51469	165.46	827.3	150	127
VR234	R1	Circ. HWM	Illumina	6	110244	0.01	464	1.26	126	150	119
VR234	R2			2879	9770712	0.42	77838	260.83	621.024	150	138
VR234	R3			654	3700968	0.16	29486	100.55	628.438	150	140
NA12878	R1	Miller's	Illumina	219	19053800	0.680978	82444	293.3	430.71	150	135
	R2			71	19818606	0.677746	69506	244.18	360.32	150	134
	R3			188	44456772	1.3727	197840	706.57	515.29	150	133
	R4			220	3116556	0.101315	16994	52.42	371.57	150	115
	R5			260	5088850	0.171379	36150	114.4	447.56	150	119
NA06891	R1	Miller's	Illumina	508	18168888	0.55	73754	257.3	397	150	133
	R2			166	27391144	0.64	48572	164.1	191.2	150	125
NA20241	R1	Miller's	Illumina	114	22675960	0.78	712152	544.43	697.987	150	128
	R2			358	31580602	1.17	1077064	873.09	746.231	150	132
NA07537	R1	Miller's	Illumina	345	23151206	0.85	421844	336.4	395.765	150	122
	R2			121	24825512	0.68	514456	399.94	588.147	150	124
NA12878	R1	Miller's	Nanopore	266	35894	0.04	1062	12.17	304.25	3710	1556
	R2			370	60655	0.05	1644	17.66	353.2	3128	1273
NA06891	R1	Miller's	Nanopore	148	51749	0.07	1510	15.04	214.857	4798	1406
	R2			300	213807	0.14	5722	66.05	471.786	3613	1148
NA20241	R1	Miller's	Nanopore	330	94262	0.14	5188	75.34	538.143	6993	2132
NA07537	R1	Miller's	Nanopore	172	137431	0.13	3302	36.26	278.923	3391	1428
	R2			601	599928	0.52	15534	175.24	337	3054	1600

## Sheet: Table_S2
Supplementary Table S2	Variants identified within the FMR1 gene in each NA12878 replicate
				NA12878_R1					NA12878_R2					NA12878_R3					NA12878_R4					NA12878_R5					Present in GIAB
CHR	POS	REF	ALT	GEN	AD	DP	FREQ	CLASS	GEN	AD	DP	FREQ	CLASS	GEN	AD	DP	FREQ	CLASS	GEN	AD	DP	FREQ	CLASS	GEN	AD	DP	FREQ	CLASS
chrX	147912081	A	AGGC	0/1	81,63	150	42	TP	0/1	44,32	77	41.5584	TP	0/0	624,0	624	0	FN	0/1	11,9	22	40.9091	TP	0/1	35,13	49	26.5306	TP	YES
chrX	147915479	A	AT	0/0	225,0	225	0		0/1	126,19	146	13.0137	FP	0/0	409,0	409	0		0/0	43,0	43	0		0/0	78,0	78	0
chrX	147918555	C	CT,CTT	1/1	11,58,5	76	76.3158	TP	1/2	3,12,4	20	60	TP	1/1	20,190,15	229	82.9694	TP	1/1	4,21,3	31	67.7419	TP	1/1	7,56,5	71	78.8732	TP	YES
chrX	147921275	G	GT	1/1	2739	743	99.4616	TP	1/1	2449	453	99.117	TP	1/1	0,1716	1720	99.7674	TP	1/1	1118	119	99.1597	TP	1/1	0,244	245	99.5918	TP	YES
chrX	147924515	A	AT	1/1	7189	199	94.9749	TP	1/1	20389	414	93.9614	TP	1/1	11368	414	88.8889	TP	1/1	0,33	34	97.0588	TP	1/1	1,68	71	95.7746	TP	YES
chrX	147924610	T	G	0/1	233,87	320	27.1875	TP	0/0	336,0	336	0	FN	0/1	556181	738	24.5257	TP	0/1	51,12	65	18.4615	TP	0/1	72,28	102	27.451	TP	YES
chrX	147926056	T	A	0/1	157100	257	38.9105	TP	0/1	326110	437	25.1716	TP	0/1	543194	737	26.3229	TP	0/1	25,28	53	52.8302	TP	0/1	76,59	135	43.7037	TP	YES
chrX	147931854	A	AT	0/0	158,0	158	0		0/1	145,35	181	19.337	FP	0/0	252,0	252	0		0/0	38,0	38	0		0/0	52,0	52	0
chrX	147933040	T	TC	0/0	91,0	91	0		0/0	33,2	35	5.71429		0/0	78,8	86	9.30233		0/1	9,4	13	30.7692	FP	0/0	31,0	31	0
chrX	147937021	G	T	1/1	1125	126	99.2063	TP	1/1	0,79	79	100	TP	1/1	1106	107	99.0654	TP	1/1	1,32	33	96.9697	TP	1/1	0,58	58	100	TP	YES
chrX	147939050	A	T	0/0	62,0	62	0		0/1	19,16	35	45.7143	FP	0/0	40,0	40	0		0/0	21,0	21	0		0/0	25,0	25	0
chrX	147939747	AT	A	1/1	0,69	70	98.5714	TP	1/1	0,13	13	100	TP	1/1	0,81	81	100	TP	1/1	0,18	18	100	TP	0/1	3,24	28	85.7143	TP	YES
chrX	147939777	T	A	1/1	0,77	78	98.7179	TP	1/1	0,16	16	100	TP	1/1	1,76	77	98.7013	TP	1/1	0,16	16	100	TP	1/1	0,31	32	96.875	TP	YES
chrX	147939902	C	CA	0/0	69,0	69	0		0/0	17,0	17	0		0/0	66,0	66	0		0/1	2,3	5	60	FP	0/0	15,0	17	0
chrX	147940003	A	T	1/1	0,79	79	100	TP	1/1	1,19	20	95	TP	1/1	0,66	66	100	TP	1/1	0,12	12	100	TP	1/1	0,24	26	92.3077	TP	YES
chrX	147940765	A	G	0/1	37,67	104	64.4231	TP	0/1	1,3	4	75	TP	1/1	4108	115	93.913	TP	0/1	7,8	15	53.3333	TP	0/1	19,5	24	20.8333	TP	YES
chrX	147941703	TC	T	1|1	0,72	72	100	TP	1|1	0,5	5	100	TP	1|1	0,89	89	100	TP	1|1	0,9	9	100	TP	1|1	0,22	22	100	TP	YES
chrX	147941706	C	T	1|1	0,79	79	100	TP	1|1	0,5	5	100	TP	1|1	0,98	98	100	TP	1|1	0,10	10	100	TP	1|1	0,23	23	100	TP	YES
chrX	147941716	G	T	1|1	0,79	79	100	TP	1|1	0,5	5	100	TP	1|1	0,97	97	100	TP	1|1	0,12	12	100	TP	1|1	0,24	24	100	TP	YES
chrX	147941719	TCTC	T	1|1	0,79	79	100	TP	1|1	0,5	5	100	TP	1|1	0,97	97	100	TP	1|1	0,12	12	100	TP	1|1	0,24	24	100	TP	YES
chrX	147943290	A	AG	0/0	36,0	36	0		0/0	7,0	7	0		0/0	122,0	122	0		0/1	13,3	16	18.75	FP	0/0	22,0	22	0
chrX	147944207	C	T	0/0	28,0	28	0		0/0	29,0	29	0		0/1	52,12	64	18.75	FP	0/0	14,0	14	0		0/0	18,0	18	0
chrX	147944810	AC	A	./.	6,0	6	0	FN	1/1	0,69	69	100	TP	1/1	0,36	36	100	TP	1/1	0,7	7	100	TP	1/1	1,14	15	93.3333	TP	YES
chrX	147944815	CT	C,CTT	0/0	6,0,0	6	0	FN	0/2	24,16,19	59	27.1186	TP	0/1	4,25,0	29	86.2069	TP	0/0	8,0,0	8	0	FN	0/2	11,0,2	13	0	TP	YES
chrX	147946138	G	A	0/1	13,8	21	38.0952	TP	0/1	44,50	95	52.6316	TP	0/0	4,0	4	0	FN	0/0	10,0	10	0	TP	0/1	2,8	10	80	TP	YES
chrX	147946161	G	GC	1/1	0,18	18	100	TP	1/1	0,91	92	98.913	TP	1/1	0,4	4	100	TP	1/1	0,11	12	91.6667	TP	1/1	0,9	9	100	TP	YES
chrX	147947142	T	TG	1/1	0,17	17	100	TP	1/1	0,77	78	98.7179	TP	./.	0,0	0	-	FN	1/1	0,5	5	100	TP	1/1	0,13	13	100	TP	YES
chrX	147949530	A	AT	0/1	21,5	26	19.2308	FP	0/0	42,0	42	0		0/0	38,0	38	0		0/0	9,0	9	0		0/0	19,0	19	0
chrX	147950732	G	C	0/1	41,10	51	19.6078	FP	0/0	26,0	26	0		0/0	37,0	37	0		0/0	8,0	8	0		0/0	11,0	11	0
																													20	total GIAB variants
							TOTAL	20				TOTAL	22				TOTAL	18				TOTAL	22				TOTAL	20
							TP	18				TP	19				TP	17				TP	19				TP	20
							FN	2				FN	1				FN	3				FN	1				FN	0
							FP	2				FP	3				FP	1				FP	3				FP	0
							%FN	0.1				%FN	0.0454545				%FN	0.166667				%FN	0.0454545				%FN	0	0.0715152	mean %FN
							%FP	0.1				%FP	0.136364				%FP	0.0555556				%FP	0.136364				%FP	0	0.0856566	mean %FP
							FP < 25%	2				FP < 25%	1				FP < 25%	1				FP < 25%	1				FP < 25%	0
							%FP <25%	1				%FP <25%	0.333333				%FP <25%	1				%FP <25%	0.333333				%FP <25%		0.666667	mean %FP variants <25%
						SENSITIVITY	0.93
						PRECISION	0.911765
						F1 score	0.920792

## Sheet: Table_S3
Supplementary Table S3	Genotyping of known pathogenic/likely-pathogenic variants within the FMR1 gene
Pathogenic FMR1 variants	NA12878_R1	NA12878_R2	NA12878_R3	NA12878_R4	NA12878_R5	NA06891_R1	NA06891_R2	NA20241_R1	NA20241_R2	NA07537_R1	NA07537_R2
chrX 147910362 147910363	chrX 147910362 147910363	chrX 147910362 147910363	chrX 147910362 147910363	chrX 147910362 147910363	chrX 147910362 147910363	chrX 147910362 147910363	chrX 147910362 147910363	chrX 147910362 147910363	chrX 147910362 147910363	chrX 147910362 147910363	chrX 147910362 147910363
chrX 147911455 147911456	chrX 147911455 147911456	chrX 147911455 147911456	chrX 147911455 147911456	chrX 147911455 147911456	chrX 147911455 147911456	chrX 147911455 147911456	chrX 147911455 147911456	chrX 147911455 147911456	chrX 147911455 147911456	chrX 147911455 147911456	chrX 147911455 147911456
chrX 147911829 147911830	chrX 147911829 147911830	chrX 147911829 147911830	chrX 147911829 147911830	chrX 147911829 147911830	chrX 147911829 147911830	chrX 147911829 147911830	chrX 147911829 147911830	chrX 147911829 147911830	chrX 147911829 147911830	chrX 147911829 147911830	chrX 147911829 147911830
chrX 147911847 147911848	chrX 147911847 147911848	chrX 147911847 147911848	chrX 147911847 147911848	chrX 147911847 147911848	chrX 147911847 147911848	chrX 147911847 147911848	chrX 147911847 147911848	chrX 147911847 147911848	chrX 147911847 147911848	chrX 147911847 147911848	chrX 147911847 147911848
chrX 147911878 147911879	chrX 147911878 147911879	chrX 147911878 147911879	chrX 147911878 147911879	chrX 147911878 147911879	chrX 147911878 147911879	chrX 147911878 147911879	chrX 147911878 147911879	chrX 147911878 147911879	chrX 147911878 147911879	chrX 147911878 147911879	chrX 147911878 147911879
chrX 147911886 147911887	chrX 147911886 147911887	chrX 147911886 147911887	chrX 147911886 147911887	chrX 147911886 147911887	chrX 147911886 147911887	chrX 147911886 147911887	chrX 147911886 147911887	chrX 147911886 147911887	chrX 147911886 147911887	chrX 147911886 147911887	chrX 147911886 147911887
chrX 147911925 147911926	chrX 147911925 147911926	chrX 147911925 147911926	chrX 147911925 147911926	chrX 147911925 147911926	chrX 147911925 147911926	chrX 147911925 147911926	chrX 147911925 147911926	chrX 147911925 147911926	chrX 147911925 147911926	chrX 147911925 147911926	chrX 147911925 147911926
chrX 147911956 147911957	chrX 147911956 147911957	chrX 147911956 147911957	chrX 147911956 147911957	chrX 147911956 147911957	chrX 147911956 147911957	chrX 147911956 147911957	chrX 147911956 147911957	chrX 147911956 147911957	chrX 147911956 147911957	chrX 147911956 147911957	chrX 147911956 147911957
chrX 147911974 147911975	chrX 147911974 147911975	chrX 147911974 147911975	chrX 147911974 147911975	chrX 147911974 147911975	chrX 147911974 147911975	chrX 147911974 147911975	chrX 147911974 147911975	chrX 147911974 147911975	chrX 147911974 147911975	chrX 147911974 147911975	chrX 147911974 147911975
chrX 147911982 147911983	chrX 147911982 147911983	chrX 147911982 147911983	chrX 147911982 147911983	chrX 147911982 147911983	chrX 147911982 147911983	chrX 147911982 147911983	chrX 147911982 147911983	chrX 147911982 147911983	chrX 147911982 147911983	chrX 147911982 147911983	chrX 147911982 147911983
chrX 147911984 147911985	chrX 147911984 147911985	chrX 147911984 147911985	chrX 147911984 147911985	chrX 147911984 147911985	chrX 147911984 147911985	chrX 147911984 147911985	chrX 147911984 147911985	chrX 147911984 147911985	chrX 147911984 147911985	chrX 147911984 147911985	chrX 147911984 147911985
chrX 147912017 147912018	chrX 147912017 147912018	chrX 147912017 147912018	chrX 147912017 147912018	chrX 147912017 147912018	chrX 147912017 147912018	chrX 147912017 147912018	chrX 147912017 147912018	chrX 147912017 147912018	chrX 147912017 147912018	chrX 147912017 147912018	chrX 147912017 147912018
chrX 147912048 147912049	chrX 147912048 147912049	chrX 147912048 147912049	chrX 147912048 147912049	chrX 147912048 147912049	chrX 147912048 147912049	chrX 147912048 147912049	chrX 147912048 147912049	chrX 147912048 147912049	chrX 147912048 147912049	chrX 147912048 147912049	chrX 147912048 147912049
chrX 147912048 147912049	chrX 147912048 147912049	chrX 147912048 147912049	chrX 147912048 147912049	chrX 147912048 147912049	chrX 147912048 147912049	chrX 147912048 147912049	chrX 147912048 147912049	chrX 147912048 147912049	chrX 147912048 147912049	chrX 147912048 147912049	chrX 147912048 147912049
chrX 147912096 147912097	chrX 147912096 147912097	chrX 147912096 147912097	chrX 147912096 147912097	chrX 147912096 147912097	chrX 147912096 147912097	chrX 147912096 147912097	chrX 147912096 147912097	chrX 147912096 147912097	chrX 147912096 147912097	chrX 147912096 147912097	chrX 147912096 147912097
chrX 147912169 147912170	chrX 147912169 147912170	chrX 147912169 147912170	chrX 147912169 147912170	chrX 147912169 147912170	chrX 147912169 147912170	chrX 147912169 147912170	chrX 147912169 147912170	chrX 147912169 147912170	chrX 147912169 147912170	chrX 147912169 147912170	chrX 147912169 147912170
chrX 147921931 147921932	chrX 147921931 147921932	chrX 147921931 147921932	chrX 147921931 147921932	chrX 147921931 147921932	chrX 147921931 147921932	chrX 147921931 147921932	chrX 147921931 147921932	chrX 147921931 147921932	chrX 147921931 147921932	chrX 147921931 147921932	chrX 147921931 147921932
chrX 147921960 147921961	chrX 147921960 147921961	chrX 147921960 147921961	chrX 147921960 147921961	chrX 147921960 147921961	chrX 147921960 147921961	chrX 147921960 147921961	chrX 147921960 147921961	chrX 147921960 147921961	chrX 147921960 147921961	chrX 147921960 147921961	chrX 147921960 147921961
chrX 147928319 147928320	chrX 147928319 147928320	chrX 147928319 147928320	chrX 147928319 147928320	chrX 147928319 147928320	chrX 147928319 147928320	chrX 147928319 147928320	chrX 147928319 147928320	chrX 147928319 147928320	chrX 147928319 147928320	chrX 147928319 147928320	chrX 147928319 147928320
chrX 147928759 147928760	chrX 147928759 147928760	chrX 147928759 147928760	chrX 147928759 147928760	chrX 147928759 147928760	chrX 147928759 147928760	chrX 147928759 147928760	chrX 147928759 147928760	chrX 147928759 147928760	chrX 147928759 147928760	chrX 147928759 147928760	chrX 147928759 147928760
chrX 147928800 147928801	chrX 147928800 147928801	chrX 147928800 147928801	chrX 147928800 147928801	chrX 147928800 147928801	chrX 147928800 147928801	chrX 147928800 147928801	chrX 147928800 147928801	chrX 147928800 147928801	chrX 147928800 147928801	chrX 147928800 147928801	chrX 147928800 147928801
chrX 147929939 147929940	chrX 147929939 147929940	chrX 147929939 147929940	chrX 147929939 147929940	chrX 147929939 147929940	chrX 147929939 147929940	chrX 147929939 147929940	chrX 147929939 147929940	chrX 147929939 147929940	chrX 147929939 147929940	chrX 147929939 147929940	chrX 147929939 147929940
chrX 147932590 147932591	chrX 147932590 147932591	chrX 147932590 147932591	chrX 147932590 147932591	chrX 147932590 147932591	chrX 147932590 147932591	chrX 147932590 147932591	chrX 147932590 147932591	chrX 147932590 147932591	chrX 147932590 147932591	chrX 147932590 147932591	chrX 147932590 147932591
chrX 147932761 147932762	chrX 147932761 147932762	chrX 147932761 147932762	chrX 147932761 147932762	chrX 147932761 147932762	chrX 147932761 147932762	chrX 147932761 147932762	chrX 147932761 147932762	chrX 147932761 147932762	chrX 147932761 147932762	chrX 147932761 147932762	chrX 147932761 147932762
chrX 147933647 147933648	chrX 147933647 147933648	chrX 147933647 147933648	chrX 147933647 147933648	chrX 147933647 147933648	chrX 147933647 147933648	chrX 147933647 147933648	chrX 147933647 147933648	chrX 147933647 147933648	chrX 147933647 147933648	chrX 147933647 147933648	chrX 147933647 147933648
chrX 147936533 147936534	chrX 147936533 147936534	chrX 147936533 147936534	chrX 147936533 147936534	chrX 147936533 147936534	chrX 147936533 147936534	chrX 147936533 147936534	chrX 147936533 147936534	chrX 147936533 147936534	chrX 147936533 147936534	chrX 147936533 147936534	chrX 147936533 147936534
chrX 147936613 147936614	chrX 147936613 147936614	chrX 147936613 147936614	chrX 147936613 147936614	chrX 147936613 147936614	chrX 147936613 147936614	chrX 147936613 147936614	chrX 147936613 147936614	chrX 147936613 147936614	chrX 147936613 147936614	chrX 147936613 147936614	chrX 147936613 147936614
chrX 147943298 147943299	chrX 147943298 147943299	chrX 147943298 147943299	chrX 147943298 147943299	chrX 147943298 147943299	chrX 147943298 147943299	chrX 147943298 147943299	chrX 147943298 147943299	chrX 147943298 147943299	chrX 147943298 147943299	chrX 147943298 147943299	chrX 147943298 147943299
chrX 147944347 147944348	chrX 147944347 147944348	chrX 147944347 147944348	chrX 147944347 147944348	chrX 147944347 147944348	chrX 147944347 147944348	chrX 147944347 147944348	chrX 147944347 147944348	chrX 147944347 147944348	chrX 147944347 147944348	chrX 147944347 147944348	chrX 147944347 147944348
chrX 147944997 147944998		chrX 147944997 147944998	chrX 147944997 147944998	chrX 147944997 147944998	chrX 147944997 147944998	chrX 147944997 147944998	chrX 147944997 147944998	chrX 147944997 147944998	chrX 147944997 147944998	chrX 147944997 147944998	chrX 147944997 147944998
chrX 147945001 147945002		chrX 147945001 147945002	chrX 147945001 147945002	chrX 147945001 147945002	chrX 147945001 147945002	chrX 147945001 147945002	chrX 147945001 147945002	chrX 147945001 147945002	chrX 147945001 147945002	chrX 147945001 147945002	chrX 147945001 147945002
chrX 147945610 147945611	chrX 147945610 147945611	chrX 147945610 147945611	chrX 147945610 147945611	chrX 147945610 147945611	chrX 147945610 147945611	chrX 147945610 147945611	chrX 147945610 147945611	chrX 147945610 147945611	chrX 147945610 147945611	chrX 147945610 147945611	chrX 147945610 147945611
chrX 147949589 147949590	chrX 147949589 147949590	chrX 147949589 147949590	chrX 147949589 147949590	chrX 147949589 147949590	chrX 147949589 147949590		chrX 147949589 147949590	chrX 147949589 147949590	chrX 147949589 147949590	chrX 147949589 147949590	chrX 147949589 147949590
chrX 147949603 147949604	chrX 147949603 147949604	chrX 147949603 147949604	chrX 147949603 147949604	chrX 147949603 147949604	chrX 147949603 147949604		chrX 147949603 147949604	chrX 147949603 147949604	chrX 147949603 147949604	chrX 147949603 147949604	chrX 147949603 147949604
Total variant genotyped	34/34					34/34		34/34		34/34
